# Supplementary material for: TrkA Interacts with and Phosphorylates STAT3 to Enhance Gene Transcription and Promote Breast Cancer Stem Cells in Triple-Negative and HER2-Enriched Breast Cancers
Source: Cancers (Basel). 2021 May 12;13(10):2340. doi: 10.3390/cancers13102340 (PMC8150921; doi:10.3390/cancers13102340)
Supplement: Supplementary file 1 [file cancers-13-02340-s001.zip]

Archive with 1 entries (1 files):
- cancers-1201378-supplementary.pdf
